# Supplementary material for: Identification of the UDP-glucose-4-epimerase required for galactofuranose biosynthesis and galactose metabolism in A. niger
Source: Fungal Biol Biotechnol. 2014 Oct 14;1:6. doi: 10.1186/s40694-014-0006-7 (PMC5598270; doi:10.1186/s40694-014-0006-7)
Supplement: Supplementary file 1 — Additional file 1: Tabel S1.: List of all SNPs identified in mutant #41. (XLS 49 KB) [file 40694_2014_6_MOESM1_ESM.xls]

## Sheet: details_compare
		#contig	position	reference	alleles	homoz	min.All	102028-01_CTTGTA_L002										102028-02_GCCAAT_L002
	SNP#	Chrom	position	reference	alleles	homoz	min.All	Var	Freq	Phred	Cons	ConsQ	depth	#A	#C	#G	#T	Var	Freq	Phred	Cons	ConsQ	depth	#A	#C	#G	#T	Exonic_effect_of_SNP
	#1	chr_1_1	51558	A	AG	2	1				A	99	84	84	0	0	0	G	100	99	G	99	67	0	0	67	0	Non_exonic_effect_SNP
	#2	chr_1_1	58588	T	AT	2	1				T	99	116	0	0	0	116	A	100	99	A	99	90	90	0	0	0	Non_exonic_effect_SNP
	#3	chr_1_1	92796	T	AT	2	1				T	99	72	0	0	0	72	A	100	99	A	99	69	69	0	0	0	Non_exonic_effect_SNP
	#4	chr_1_1	92802	A	AT	2	1				A	99	70	70	0	0	0	T	100	99	T	99	67	0	0	0	67	Non_exonic_effect_SNP
1	#5	chr_1_1	373467	C	CG	2	1				C	99	47	0	47	0	0	G	100	99	G	99	44	0	0	44	0	exonic_effect_SNP	aa change
	#6	chr_1_1	548121	G	AG	2	1				G	99	36	0	0	36	0	A	100	99	A	99	67	67	0	0	0	Non_exonic_effect_SNP
	#7	chr_1_1	1420622	G	AG	2	1				G	99	59	0	0	59	0	A	100	99	A	99	57	57	0	0	0	Non_exonic_effect_SNP
	#8	chr_1_1	1487412	G	AG	2	1				G	99	62	0	0	62	0	A	100	99	A	99	103	103	0	0	0	Non_exonic_effect_SNP
2	#9	chr_1_2	456267	T	AT	2	1				T	99	36	0	0	0	36	A	100	99	A	99	63	63	0	0	0	exonic_effect_SNP	aa change
	#10	chr_1_2	456268	C	CT	2	1				C	99	36	0	36	0	0	T	100	99	T	99	63	0	0	0	63	exonic_effect_SNP	aa change
3	#11	chr_1_2	980036	T	CT	2	1				T	69.23	23	0	0	0	23	C	100	66.21	C	66.21	22	0	22	0	0	exonic_effect_SNP	aa change
4	#12	chr_1_2	1422105	T	AT	2	1				T	99	40	0	0	0	40	A	100	99	A	99	73	73	0	0	0	exonic_effect_SNP	aa change
5	#13	chr_2_1	351540	G	AG	2	1				G	96.31	32	0	0	32	0	A	100	99	A	99	39	39	0	0	0	exonic_effect_SNP	aa change
	#14	chr_2_1	624684	A	AT	2	1				A	99	46	46	0	0	0	T	100	99	T	99	64	0	0	0	64	Non_exonic_effect_SNP
	#15	chr_2_1	804891	G	AG	2	1				G	99	50	0	0	50	0	A	100	99	A	99	44	44	0	0	0	Non_exonic_effect_SNP
	#16	chr_2_2	305958	A	AG	2	1				A	99	64	64	0	0	0	G	100	99	G	99	70	0	0	70	0	Non_exonic_effect_SNP
	#17	chr_2_2	338089	C	CT	2	1				C	99	55	0	55	0	0	T	100	99	T	99	55	0	0	0	55	Non_exonic_effect_SNP
6	#18	chr_2_2	966040	T	AT	2	1				T	99	49	0	0	0	49	A	100	99	A	99	59	59	0	0	0	exonic_effect_SNP	Stop
	#19	chr_2_2	1217779	A	AT	2	1				A	99	55	55	0	0	0	T	100	99	T	99	46	0	0	0	46	Non_exonic_effect_SNP
	#20	chr_2_2	1730384	A	AT	2	1				A	99	36	36	0	0	0	T	100	99	T	99	47	0	0	0	47	Non_exonic_effect_SNP
	#21	chr_2_2	3099741	A	AC	2	1				A	99	69	69	0	0	0	C	100	99	C	99	73	0	73	0	0	Non_exonic_effect_SNP
	#22	chr_2_2	3099742	C	CT	2	1				C	99	69	0	69	0	0	T	100	99	T	99	73	0	0	0	73	Non_exonic_effect_SNP
	#23	chr_2_2	3216765	A	AT	2	1				A	99	78	78	0	0	0	T	100	99	T	99	109	0	0	0	109	Non_exonic_effect_SNP
7	#24	chr_3_1	10395	A	AT	2	1				A	84.27	28	28	0	0	0	T	100	99	T	99	34	0	0	0	34	exonic_effect_SNP	aa change
	#25	chr_3_1	10396	C	CT	2	1				C	84.28	28	0	28	0	0	T	100	99	T	99	34	0	0	0	34	exonic_effect_SNP	aa change
	#26	chr_3_2	141940	A	AT	2	1				A	99	73	72	0	0	1	T	100	99	T	99	71	0	0	0	71	Non_exonic_effect_SNP
	#27	chr_3_2	141941	C	CT	2	1				C	99	75	0	74	0	1	T	100	99	T	99	72	0	0	0	72	Non_exonic_effect_SNP
	#28	chr_3_2	142846	C	CG	2	1				C	99	47	0	47	0	0	G	100	99	G	99	50	0	0	50	0	Non_exonic_effect_SNP
8	#29	chr_3_2	319845	G	AG	2	1				G	45.15	16	0	0	16	0	A	100	99	A	99	35	35	0	0	0	exonic_effect_SNP	aa change
	#30	chr_3_2	319846	G	AG	2	1				G	45.15	16	0	0	16	0	A	100	99	A	99	35	35	0	0	0	exonic_effect_SNP	aa change
9	#31	chr_3_2	836674	C	CT	2	1				C	99	44	0	44	0	0	T	100	99	T	99	53	0	0	0	53	exonic_effect_SNP	aa change
10	#32	chr_3_4	363088	A	AG	2	1				A	99	48	48	0	0	0	G	100	99	G	99	44	0	0	44	0	exonic_effect_SNP	aa change
11	#33	chr_3_4	935034	A	AG	2	1				A	99	49	49	0	0	0	G	100	99	G	99	64	0	0	64	0	exonic_effect_SNP	aa change
	#34	chr_3_4	1176784	C	CT	2	1				C	99	46	0	46	0	0	T	100	99	T	99	46	0	0	0	46	exonic_effect_SNP	Wobble
	#35	chr_3_4	1683611	A	AG	2	1				A	99	100	100	0	0	0	G	100	99	G	99	89	0	0	89	0	Non_exonic_effect_SNP
12	#36	chr_4_1	1503576	A	AG	2	1				A	99	39	39	0	0	0	G	100	99	G	99	58	0	0	58	0	exonic_effect_SNP	aa change
	#37	chr_4_1	1503577	C	AC	2	1				C	99	42	0	42	0	0	A	100	99	A	99	57	57	0	0	0	exonic_effect_SNP	aa change
	#38	chr_4_1	1602035	G	AG	2	1				G	99	42	0	0	42	0	A	100	99	A	99	39	39	0	0	0	Non-exonic_effect_SNP
13	#39	chr_4_1	1607404	G	AG	2	1				G	99	70	0	0	70	0	A	100	99	A	99	78	78	0	0	0	exonic_effect_SNP	aa change
	#40	chr_4_2	1213129	A	AG	2	1				A	81.26	27	27	0	0	0	G	100	99	G	99	49	0	0	49	0	Non_exonic_effect_SNP
14	#41	chr_4_2	1463213	A	AG	2	1				A	99	56	56	0	0	0	G	100	99	G	99	51	0	0	51	0	exonic_effect_SNP	aa change
	#42	chr_4_2	1842871	G	GT	2	1				G	99	77	0	0	77	0	T	100	99	T	99	84	0	0	0	84	exonic_effect_SNP	Wobble
	#43	chr_4_2	2443146	T	AT	2	1				T	99	53	0	0	0	53	A	100	99	A	99	67	67	0	0	0	Non_exonic_effect_SNP
	#44	chr_5_1	639848	G	AG	2	1				G	99	42	0	0	42	0	A	100	99	A	99	50	50	0	0	0	exonic_effect_SNP	Wobble
	#45	chr_5_2	56416	T	GT	2	1				T	99	56	0	0	0	56	G	100	99	G	99	48	0	0	48	0	Non_exonic_effect_SNP
	#46	chr_5_2	712217	G	AG	2	1				G	99	73	0	0	73	0	A	100	99	A	99	78	78	0	0	0	Non_exonic_effect_SNP
	#47	chr_5_2	712218	G	GT	2	1				G	99	74	0	0	74	0	T	100	99	T	99	78	0	0	0	78	Non_exonic_effect_SNP
	#48	chr_5_2	781561	C	CT	2	1				C	99	36	0	36	0	0	T	100	99	T	99	59	0	0	0	59	Non_exonic_effect_SNP
	#49	chr_5_2	797536	A	AG	2	1				A	99	52	52	0	0	0	G	100	99	G	99	60	0	0	60	0	Non_exonic_effect_SNP
15	#50	chr_5_3	390900	T	CT	2	1				T	99	52	0	0	0	52	C	100	99	C	99	82	0	82	0	0	exonic_effect_SNP	aa change
	#51	chr_6_1	25468	T	CT	2	1				T	99	53	0	0	0	53	C	100	99	C	99	85	0	85	0	0	Non_exonic_effect_SNP
	#52	chr_6_1	1503133	G	AG	2	1				G	99	58	0	0	58	0	A	100	99	A	99	75	75	0	0	0	Non_exonic_effect_SNP
	#53	chr_6_2	352798	C	CT	2	1				C	99	59	0	59	0	0	T	100	99	T	99	96	0	0	0	96	Non_exonic_effect_SNP
	#54	chr_6_2	1508363	T	CT	2	1				T	99	90	0	0	0	90	C	100	99	C	99	73	0	73	0	0	Non_exonic_effect_SNP
	#55	chr_6_2	1644502	A	AT	2	1				A	99	53	53	0	0	0	T	100	99	T	99	62	0	0	0	62	Non_exonic_effect_SNP
	#56	chr_7_1	514411	G	AG	2	1				G	99	61	0	0	61	0	A	100	99	A	99	42	42	0	0	0	exonic_effect_SNP	Wobble
16	#57	chr_7_1	1194930	C	CT	2	1				C	99	52	0	52	0	0	T	100	99	T	99	48	0	0	0	48	exonic_effect_SNP	aa change
	#58	chr_7_1	1194931	C	CT	2	1				C	99	52	0	52	0	0	T	100	99	T	99	51	0	0	0	51	exonic_effect_SNP	aa change
	#59	chr_7_1	1347547	T	GT	2	1				T	99	75	0	0	0	75	G	100	99	G	99	84	0	0	84	0	Non_exonic_effect_SNP
	#60	chr_7_1	1501603	G	AG	2	1				G	99	61	1	0	60	0	A	100	99	A	99	57	57	0	0	0	Non_exonic_effect_SNP
	#61	chr_7_1	1501604	G	AG	2	1				G	99	60	1	0	59	0	A	100	99	A	99	58	58	0	0	0	Non_exonic_effect_SNP
	#62	chr_7_1	1965102	A	AT	2	1				A	99	34	34	0	0	0	T	100	99	T	99	44	0	0	0	44	exonic_effect_SNP	Wobble
17	#63	chr_8_1	1443479	C	CT	2	1				C	75.25	26	0	26	0	0	T	100	96.31	T	96.31	32	0	0	0	32	exonic_effect_SNP	aa change
18	#64	chr_8_1	1526234	A	AT	2	1				A	99	59	59	0	0	0	T	100	99	T	99	50	0	0	0	50	exonic_effect_SNP	aa change
19	#65	chr_8_2	72664	C	CT	2	1				C	99	60	0	60	0	0	T	100	99	T	99	52	0	0	0	52	exonic_effect_SNP	aa change
	#66	chr_8_2	176578	G	AG	2	1				G	99	48	0	0	48	0	A	100	99	A	99	46	46	0	0	0	exonic_effect_SNP	Wobble
	#67	chr_8_2	1167672	T	AT	2	1				T	99	47	0	0	0	47	A	100	99	A	99	64	64	0	0	0	exonic_effect_SNP	Wobble
	#68	chr_8_2	1698860	A	AC	2	1				A	99	64	64	0	0	0	C	100	99	C	99	80	0	80	0	0	Non_exonic_effect_SNP
20	#69	chr_8_2	1915530	C	CT	2	1				C	99	52	0	52	0	0	T	100	99	T	99	64	0	0	0	64	Non_exonic_effect_SNP	Stop
	#70	chr_8_2	2275388	A	AT	2	1				A	99	74	74	0	0	0	T	100	99	T	99	59	0	0	0	59	Non_exonic_effect_SNP
	#71	chr_8_2	2331793	T	AT	2	1				T	99	51	0	0	0	51	A	100	99	A	99	42	42	0	0	0	exonic_effect_SNP	Wobble
	#72	chr_8_2	2594122	C	CT	2	1				C	99	69	0	69	0	0	T	100	99	T	99	88	0	0	0	88	Non_exonic_effect_SNP
	#73	chr_8_2	2638426	G	GT	2	1				G	99	66	0	0	66	0	T	100	99	T	99	66	0	0	0	66	Non_exonic_effect_SNP
21	#74	chr_8_2	2809445	C	CT	2	1				C	99	40	0	40	0	0	T	100	99	T	99	41	0	0	0	41	Non_exonic_effect_SNP	aa change
	#75	chr_8_2	2994059	T	CT	2	1				T	99	54	0	0	0	54	C	100	99	C	99	83	0	83	0	0	exonic_effect_SNP	Wobble
	#76	chr_8_2	3231286	A	AG	2	1				A	99	61	61	0	0	0	G	100	99	G	99	62	0	0	62	0	exonic_effect_SNP	Wobble
	#77	chr_6_1	1442762	C	CT	2	1				C	99	51	0	51	0	0	T	98.75	99	T	99	80	0	1	0	79	exonic_effect_SNP	Wobble
	#78	chr_4_1	2204014	T	CT	2	1				T	99	66	0	0	0	66	C	98.4848	99	C	99	66	0	65	0	1	Non_exonic_effect_SNP
